# Supplementary material for: Electrochemical Modeling Applied to Intercalation Phenomena Using Lattice Kinetic Monte Carlo Simulations: Galvanostatic Simulations
Source: Entropy (Basel). 2025 Jun 20;27(7):663. doi: 10.3390/e27070663 (PMC12293983; doi:10.3390/e27070663)
Supplement: Supplementary file 1 [file entropy-27-00663-s001.zip]

Archive with 4 entries (4 files):
- entropy-3648340-supplementary.pdf
- kMC-point-a.mp4
- kMC-point-c.mp4
- kMC-point-e.mp4
